# Supplementary material for: Treatment-resistant depression and peripheral C-reactive protein
Source: Br J Psychiatry. 2019 Jan;214(1):11–9. doi: 10.1192/bjp.2018.66 (PMC6124647; doi:10.1192/bjp.2018.66)
Supplement: Supplementary file 1 [file S0007125018000661sup001.zip]

Archive with 3 entries (3 files):
- Supplementary material 23.1.18.docx
- Full author list for BJP_1800066.docx
- Current medications per subject.xlsx
