# Supplementary material for: Treatment-resistant depression and peripheral C-reactive protein
Source: Br J Psychiatry. 2019 Jan;214(1):11–9. doi: 10.1192/bjp.2018.66 (PMC6124647; doi:10.1192/bjp.2018.66)
Supplement: Supplementary file 1 [file S0007125018000661sup001.zip › Current medications per subject.xlsx]

## Sheet: Sheet1
ID	group	Current medication(s) and dose (if specified)
1009	DEP+MED+	Dosulepin (150mg) and Lamotrigine
1036	DEP+MED+	Escitalopram (20mg)
1045	DEP+MED+	Fluoxetine (40mg)
1107	DEP+MED+	citalopram (40mg)
1161	DEP+MED+	Amitriptiline (100mg) and sertraline (100mg)
1198	DEP+MED+	Sertraline (150mg)
1205	DEP+MED+	Sertraline (100mg)
1214	DEP+MED+	Lamotrigine (NK)
1223	DEP+MED+	Mirtazapine (40mg)
1232	DEP+MED+	Mirtazapine (NK)
1296	DEP+MED+	Fluoxetine (20mg)
1312	DEP+MED+	Sertraline (50mg)
1321	DEP+MED+	Sertraline (100mg)
1367	DEP+MED+	Fluoxetine (20mg)
1385	DEP+MED+	Dosulepin (225mg)
1401	DEP+MED+	Mirtazapine (40mg)
1438	DEP+MED+	Mirtazapine (45mg)
1474	DEP+MED+	Mirtazapine (45mg)
1483	DEP+MED+	Sertraline (200mg increased 7 weeks ago from 150mg)
1508	DEP+MED+	Mirtazapine (NK)
1562	DEP+MED+	Citalopram (NK)
1571	DEP+MED+	Fluoxetine (20mg)
1722	DEP+MED+	Venlafaxine (300mg)
1731	DEP+MED+	Mirtazepine (NK)
1740	DEP+MED+	Sertraline (150mg)
1802	DEP+MED+	Venlafaxine (NK)
1928	DEP+MED+	Venlafaxine (300mg)
2044	DEP+MED+	Reboxetine (10mg)
2053	DEP+MED+	venlafaxine (225mg)
2080	DEP+MED+	Venlafaxine (150mg), Lithium (300mg)
2106	DEP+MED+	Sertraline (50mg)
2160	DEP+MED+	Venlafaxine (75mg) and Aripiprazaole (5mg)
2179	DEP+MED+	Sertraline (100mg)
2213	DEP+MED+	Sertraline (50mg)
2295	DEP+MED+	Sertraline (150mg)
2339	DEP+MED+	Fluoxetine (40mg)
2375	DEP+MED+	Buproprion (300mg)
2400	DEP+MED+	Duloxetine (90mg)
2525	DEP+MED+	Escitalopram (20mg)
2552	DEP+MED+	Duloxetine (90mg)
2623	DEP+MED+	Fluoxetine (20mg)
2632	DEP+MED+	Fluoxetine (40mg)
2669	DEP+MED+	Vortioxetine (NK)
2678	DEP+MED+	Sertraline (150mg)
2776	DEP+MED+	sertraline (100mg)
2785	DEP+MED+	Mirtazapine (15mg)
2810	DEP+MED+	Venlafaxine (150mg)
2829	DEP+MED+	Mirtazapine (15mg)
2838	DEP+MED+	Citalopram (40mg)
2847	DEP+MED+	Venlafaxine (150mg)
2856	DEP+MED+	Citalopram (20mg)
2865	DEP+MED+	Trazodone (50mg)
2883	DEP+MED+	Fluoxetine (60mg)
2927	DEP+MED+	Venlafaxine (300mg), Quetiapine (NK)
2936	DEP+MED+	Citalopram (20mg)
2945	DEP+MED+	Venlafaxine (375mg)
2981	DEP+MED+	Venlafaxine (300mg)
3007	DEP+MED+	Fluoxetine (20mg)
3034	DEP+MED+	Fluoxetine (20mg)
3070	DEP+MED+	Wellbutrin (NK)
3105	DEP+MED+	Sertraline (100mg)
3141	DEP+MED+	Sertraline (50mg)
3150	DEP+MED+	Sertraline (100mg)
3178	DEP+MED+	Prozac (20mg)
3203	DEP+MED+	Sertraline (50mg)
3212	DEP+MED+	Sertraline (100mg) and Quetiapine (150mg)
3221	DEP+MED+	Citalopram (20 mg)
3285	DEP+MED+	Sertraline (50mg)
3294	DEP+MED+	Sertraline (50mg-100mg)
3329	DEP+MED+	Duloxetine (90mg)
3445	DEP+MED+	Venlafaxine (225mg)
3506	DEP+MED+	Sertraline (100mg)
3515	DEP+MED+	Citalopram (40mg)
3551	DEP+MED+	Venlafaxine (150mg)
3560	DEP+MED+	Citalopram (10mg)
3597	DEP+MED+	Fluoxetine (20mg)
3604	DEP+MED+	Sertraline (100mg)
3622	DEP+MED+	Venlafaxine (225mg)
3631	DEP+MED+	Mirtazapine (45)
3686	DEP+MED+	Citalopram (20mg)
3695	DEP+MED+	Citalopram (40mg)
3720	DEP+MED+	Citalopram (20mg)
3766	DEP+MED+	mirtazapine (15mg)
3793	DEP+MED+	Citalopram (30mg)
3800	DEP+MED+	Mirtazapine (45mg)
3819	DEP+MED+	sertraline (NK)
3855	DEP+MED+	Sertraline (100mg)
3864	DEP+MED+	Citalopram (40mg)
3917	DEP+MED+	Citalopram (40mg)
3944	DEP+MED+	Sertraline (200mg)
3971	DEP+MED+	Fluoxetine (40mg)
4042	DEP+MED+	Fluoxetine (20mg)
4131	DEP+MED+	Duloxetine (20mg)
4140	DEP+MED+	Sertraline (150mg)
4220	DEP+MED+	Citalopram (50mg)
4239	DEP+MED+	Citalopram (NK)
4284	DEP+MED+	Sertaline (100mg)
4293	DEP+MED+	Sertraline (150mg)
4319	DEP+MED+	Fluoxetine (40mg)
4337	DEP+MED+	Sertraline (100mg)
4382	DEP+MED+	Mirtazepine (45mg), Citalopram (30mg)
4499	DEP+MED+	Sertraline (50-100mg)
1018	DEP-MED+	Venlafaxine (37.5mg) + Amitryptiline (35mg)
1027	DEP-MED+	Fluoxetine (NK)
1072	DEP-MED+	Venlafaxine (375mg)
1250	DEP-MED+	Mirtazapine (30mg)
1349	DEP-MED+	Mirtazapine (30mg)
1358	DEP-MED+	Sertraline (50mg)
1394	DEP-MED+	Citalopram (20mg)
1410	DEP-MED+	Mirtazapine (NK)
1599	DEP-MED+	Fluoxetine (60mg)
1688	DEP-MED+	Sertraline (100mg)
1768	DEP-MED+	Citalopram (40mg)
1884	DEP-MED+	Fluoxetine (20mg)
1973	DEP-MED+	Venlafaxine (NK)
1991	DEP-MED+	Venlafaxine (225mg)
2062	DEP-MED+	citalopram (40mg)
2151	DEP-MED+	Escitalopram (25mg)
2277	DEP-MED+	Sertraline (50mg)
2286	DEP-MED+	Citalopram (20mg)
2311	DEP-MED+	Venlafaxine (225mg)
2320	DEP-MED+	Citalopram (20mg)
2366	DEP-MED+	Citalopram (20mg)
2437	DEP-MED+	Sertraline (50mg)
2455	DEP-MED+	Fluoxetine (40mg)
2482	DEP-MED+	Citalopram (20mg)
2507	DEP-MED+	Imipramine (100mg)
2598	DEP-MED+	Fluoxetine (20mg)
2703	DEP-MED+	Fluoxetine (20mg)
2721	DEP-MED+	Fluoxetine (NK)
2749	DEP-MED+	Citalopram (20mg)
2918	DEP-MED+	Fluoxetine (NK)
2954	DEP-MED+	Citalopram (10mg)
3043	DEP-MED+	Citalopram (NK)
3114	DEP-MED+	Sertraline (100mg)
3196	DEP-MED+	Sertraline (100mg)
3579	DEP-MED+	Venlaflaxine (187.5mg)
3640	DEP-MED+	Velafaxine (NK)
3757	DEP-MED+	Setraline (150mg)
3784	DEP-MED+	Citalopram (20mg)
3891	DEP-MED+	Citalopram (20mg)
3935	DEP-MED+	Sertraline (50mg)
4006	DEP-MED+	Sertraline (150mg)
4122	DEP-MED+	Mirtazapine (30mg)
4168	DEP-MED+	Venlafaxine (NK)
4202	DEP-MED+	Venlafaxine (150mg)
4211	DEP-MED+	Venlafaxine (225mg)
4364	DEP-MED+	Sertraline (50mg)
4453	DEP-MED+	Citalopram (10mg)
4505	DEP-MED+	Sertraline (NK)
NK = Not known (but at least minimum effective dose)
